# Supplementary material for: Perceived safety in human–cobot interaction for fixed-path and real-time motion planning algorithms
Source: Sci Rep. 2022 Nov 28;12:20438. doi: 10.1038/s41598-022-24622-7 (PMC9705370; doi:10.1038/s41598-022-24622-7)
Supplement: Supplementary file 1 — Supplementary Information 1. [file 41598_2022_24622_MOESM1_ESM.xlsx]

## Sheet: Table S1
	Subject ID	1	2	3	4	5	6	7	8	9	10	11	12	13	14	15	16	17	18	19	20	21	22	23	24	25	26	27	28	29	30	31	32	33	34	35	36	37	38	39	40	41	42	43	44	45	46	47	48
Pre-Experiment	Pre Experience with Robots	3	4	2	2	3	4	3	1	4	2	3	2	1	1	1	2	2	1	2	1	3	2	1	2	1	1	3	2	4	3	1	2	3	1	1	2	2	2	1	1	1	2	3	1	1	1	2	4
	Pre Nervous Interacting	2	5	4	5	4	5	3	5	4	3	5	5	5	5	5	4	5	4	3	5	4	5	3	4	5	5	5	2	4	4	4	4	4	5	4	2	5	4	5	5	5	5	3	4	3	4	3	5
	Pre Nervous Sitting	5	5	5	5	4	5	4	5	5	5	5	5	5	5	5	5	5	5	3	5	5	5	4	5	5	5	5	2	5	5	4	3	4	5	5	5	5	5	5	5	5	5	2	5	5	5	5	5
MPC	MPC Order	2	4	1	3	4	2	3	1	2	3	1	1	1	1	2	4	2	4	4	2	3	4	3	3	4	1	3	2	1	1	1	1	1	2	2	3	4	4	2	3	4	3	4	2	2	3	4	3
	MPC Nervous Interacting	5	4	4	5	4	5	3	5	5	5	3	5	1	4	5	5	5	5	3	5	5	4	3	5	5	5	5	2	5	5	3	4	5	5	4	4	5	4	3	5	5	3	4	5	3	5	5	5
	MPC Nervous sitting	5	5	4	4	5	5	3	5	5	5	4	5	2	3	5	5	5	5	5	5	4	5	5	5	5	5	5	4	5	5	2	4	4	5	5	4	5	4	4	4	5	4	4	5	3	5	5	5
	MPC Anxious-Relaxed	5	5	3	4	5	4	3	5	5	5	2	5	3	2	5	5	5	5	4	5	5	4	2	5	5	4	4	2	4	4	3	3	5	5	4	5	5	4	3	4	4	3	3	4	4	5	5	5
	MPC Calm-Stressed	5	5	4	5	5	5	3	5	5	5	4	5	4	3	5	5	5	5	4	5	5	2	4	5	5	5	5	2	4	5	4	4	4	5	4	5	5	4	4	4	5	4	4	4	4	5	5	5
	MPC Rating Place	3	3	4	1	3	3	4	1	2	2	4	4	4	4	3	1	3	3	3	3	3	4	3	2	1	4	2	1	2	1	4	4	1	1	1	3	1	4	3	4	4	4	4	3	3	3	4	1
	MPC Average HR	70.8892	72.8888	65.1499	87.7364	75.8941	86.9977	88.0628	74.748	75.5469	68.1698	71.253	80.1284	76.3942	100.95	89.6371	88.9592	85.0827	89.8924	88.0806	73.9019	96.7546	73.0311	95.3785	82.2985	73.8428	108.273	76.8775	101.198	79.0253	79.3797	89.672	90.372	82.6742	75.3542	67.6551	81.2692	84.8385	94.1676	53.7153	80.4872	87.5716	88.4252	92.3896	91.5004	66.034	105.146	72.1878	94.0674
	MPC Average Safety Index	0.115727	0.033618	0.210735	0.56464	0	0.148389	0.286405	0.16152	0.041847	0.179285	0.030905	0.043173	0.016344	0.004298	0.523064	0.308618	0.277179	0.046939	0.010943	0.053513	0.081081	0.327072	0.812606	0.028489	0.014389	0.167068	0.102521	0.042641	0.442382	0.076467	0.364678	0.329451	0.34152	0.253542	0.194278	0.392239	0.400165	0.641324	0.020153	0.501308	0.220013	1.06385	0.610853	0.636875	0.434422	0.61377	0.068349	0.838687
	MPC Average ATCP (s)	11.6342	11.5658	11.5721	10.8584	11.2657	11.5384	11.1132	12.1607	11.1571	11.1079	10.6822	11.2023	12.9191	11.0221	11.2794	11.547	11.3376	11.3872	11.4541	11.3565	11.6674	11.4772	11.5317	11.7258	11.807	11.275	11.7	14.604	11.8126	12.4219	10.9657	11.4686	11.4029	12.8721	13.2193	11.0133	11.0572	13.9709	11.6863	12.139	11.4613	12.1164	12.5143	12.938	11.6304	11.5069	12.2087	12.1892
MPC-HR	MPC+HR Order	4	3	3	1	2	1	2	2	3	1	4	2	4	3	3	3	1	1	1	4	4	2	4	2	3	4	4	1	3	4	2	2	3	4	3	2	2	3	1	1	1	1	1	4	3	4	2	2
	MPC+HR Nervous Interacting	4	4	5	4	4	5	3	5	5	5	5	5	5	2	5	4	5	5	2	5	5	4	4	4	5	5	5	2	4	4	3	4	5	4	4	5	5	3	2	5	5	5	4	5	3	5	4	5
	MPC+HR Nervous sitting	5	5	5	4	5	5	2	5	5	5	4	5	5	4	5	5	5	5	2	5	4	5	5	2	5	5	5	3	5	2	4	4	5	5	5	4	5	5	3	5	5	5	4	5	3	5	3	5
	MPC+HR Anxious-Relaxed	5	5	5	3	4	4	2	5	5	3	2	5	4	4	5	4	5	5	2	5	5	4	4	2	5	4	5	1	3	3	4	4	5	4	4	4	5	3	3	5	5	4	4	5	3	5	3	4
	MPC+HR Calm-Stressed	5	5	5	4	4	5	3	5	5	4	5	5	5	4	5	4	5	5	2	5	5	2	5	2	5	4	5	2	3	4	4	4	5	3	5	5	5	3	2	5	5	5	4	4	4	4	4	5
	MPC+HR Rating Place	4	4	1	2	1	1	2	2	3	4	1	3	2	3	4	2	4	1	4	1	4	3	4	4	2	1	1	2	4	2	3	1	2	4	3	4	4	3	4	2	3	3	3	2	2	4	1	2
	MPC+HR Average HR	68.7717	72.2103	68.0076	93.1824	74.8563	92.4935	88.3799	70.1451	76.7153	70.2702	72.3492	79.3892	77.3419	95.7479	85.5207	90.3413	81.9298	93.5256	84.2611	72.6081	95.4074	69.523	85.3715	83.2062	77.0165	106.662	77.3624	102.761	83.5507	81.8165	88.0008	84.9847	82.9638	74.7379	66.59	79.6359	91.7457	95.2221	56.1689	78.7977	94.6419	90.8755	84.0694	93.8919	62.5911	102.334	76.472	93.2592
	MPC+HR Average Safety Index	0.036889	0.009332	0.372577	0.408172	0.006449	0.210818	0.440958	0.050153	0.006731	0.193035	0.202533	0.173274	0.06052	0.135659	0.082505	0.229506	0.018956	0.077381	0.027858	0.01293	0.186206	0.021401	0.302788	0.01699	0.480472	0.279981	0.022113	0.055441	0.71014	0.242711	0.32829	0.087327	0.108587	0.449247	0.110773	0.413622	0.974991	0.79135	0.06517	0.583844	0.443907	0.597368	0.76033	0.744478	0.273843	0.564051	0.407144	0.722905
	MPC+HR Average ATCP (s)	16.1386	12.1063	13.583	14.2385	11.7847	12.9875	13.2696	13.6949	11.8873	12.7844	12.4192	12.4406	12.4316	12.7522	12.258	12.4898	12.063	12.4108	12.3588	12.4587	12.5247	12.3921	12.493	12.2003	14.401	15.363	11.203	12.132	20.255	13.2747	12.8737	12.0617	11.5399	15.9459	12.972	13.2333	15.0489	14.1899	11.1549	14.3258	11.6381	15.7662	15.131	15.5696	13.4071	13.0865	22.2473	15.0167
FP	FP Order	1	2	2	2	1	4	1	3	4	4	2	4	3	4	1	1	3	2	3	3	2	3	1	4	2	3	1	3	2	2	3	4	4	1	1	1	1	1	4	2	2	4	3	3	4	2	3	4
	FP Nervous Interacting	5	5	5	4	5	5	3	5	5	5	4	5	5	5	4	5	5	5	4	5	5	5	4	5	5	5	5	1	5	3	4	5	5	4	3	4	4	4	3	5	5	5	4	5	2	5	5	5
	FP Nervous sitting	5	5	5	5	5	5	3	5	5	5	5	5	5	5	5	5	5	5	4	5	5	5	5	5	5	5	5	2	5	3	5	4	5	4	4	5	5	5	5	5	5	5	4	5	3	5	5	5
	FP Anxious-Relaxed	5	5	5	4	2	4	3	5	5	5	4	5	5	5	5	4	5	5	4	5	5	5	4	5	5	3	4	5	5	3	4	4	5	3	4	4	3	5	5	5	4	5	5	4	3	5	4	2
	FP Calm-Stressed	5	5	5	4	2	5	2	5	5	5	3	5	5	5	5	5	5	5	5	5	5	2	5	5	5	4	5	1	4	4	5	4	5	4	3	4	4	5	5	4	5	4	5	4	3	4	5	2
	FP Rating Place	1	1	3	3	2	4	1	4	1	1	2	1	1	1	2	4	2	2	2	2	2	2	1	1	3	2	3	3	1	3	2	2	3	2	4	2	3	2	2	3	1	1	1	1	4	2	3	4
	FP Average HR	66.5662	75.542	65.6278	86.3936	74.2345	88.0909	85.0447	76.9405	76.7175	70.3307	70.0639	73.697	77.9204	94.3724	90.3517	92.1247	77.3267	91.813	87.8642	74.2927	97.1739	72.2814	92.6647	78.6172	73.8428	98.457	79.4949	104.783	81.0283	80.5515	87.3908	87.2802	82.9004	69.487	80.4743	80.4743	84.9364	92.6212	53.6137	78.0261	90.4771	88.1643	87.5031	91.7519	64.2023	103.103	73.9398	96.4207
	FP Average Safety Index	0.065296	0.226995	0.267778	0.100798	0.060296	0.088673	0.311591	0.422608	0.047891	0.092565	0.227057	0.026339	0.027604	0.021798	0.049009	0.000442	0.013756	0.14403	0.116692	0.101578	0.157439	0.019839	0.270893	0.003245	0.110262	0.240139	0.078799	0.174149	0.436101	0.19682	0.414189	0.50925	0.264979	0.525306	0.321197	0.46458	0.357756	0.628467	0.151991	0.489673	0.496646	0.554861	0.303775	0.608225	0.36829	0.553446	0.097491	0.670584
	FP Average ATCP (s)	28.4213	20.33	16.2208	17.6562	16.6454	18.889	18.2922	19.2874	17.2454	19.1813	18.5474	18.0055	18.485	18.7153	19.836	19.6317	18.659	18.9349	20.4274	19.1392	18.7953	19.3329	18.7676	19.0362	15.608	19.905	21.045	16.146	19.6684	29.7643	17.4135	23.6063	18.7251	20.4149	18.7545	18.7545	20.8277	24.2426	18.4501	19.3801	19.0774	21.6943	20.3099	23.2888	24.3999	22.581	25.8716	21.2057
FP-HR	FP+HR Order	3	1	4	4	3	3	4	4	1	2	3	3	2	2	4	2	4	3	2	1	1	1	2	1	1	2	2	4	4	3	4	3	2	3	4	4	3	2	3	4	3	2	2	1	1	1	1	1
	FP+HR Nervous Interacting	5	4	5	4	5	5	3	5	5	5	5	5	5	3	4	4	5	5	3	5	5	4	4	3	5	5	5	1	4	2	5	5	5	3	5	5	5	3	1	5	5	4	4	3	4	5	4	5
	FP+HR Nervous sitting	5	5	5	4	5	5	4	5	5	5	4	5	5	3	5	5	5	5	5	5	5	5	5	3	5	5	5	1	5	3	5	4	5	4	5	5	5	4	5	5	5	3	4	2	5	5	3	5
	FP+HR Anxious-Relaxed	5	5	5	4	5	4	2	4	5	5	2	5	4	3	5	4	5	5	4	5	5	4	4	2	5	4	4	1	2	3	5	4	5	4	4	5	5	4	2	4	4	5	4	2	5	4	2	4
	FP+HR Calm-Stressed	5	4	5	5	5	5	2	5	5	4	4	5	5	3	4	5	5	5	4	5	5	2	5	3	5	5	5	1	3	3	5	4	5	3	5	4	5	4	2	5	5	4	5	2	5	4	2	4
	FP+HR Rating Place	2	2	2	4	4	2	3	3	4	3	3	2	3	2	1	3	1	4	1	4	1	1	2	3	4	3	4	4	3	4	1	3	4	3	2	1	2	1	1	1	2	2	2	4	1	1	2	3
	FP+HR Average HR	69.6243	75.1793	65.0076	84.5247	75.424	86.6477	87.7004	72.994	74.9167	68.8365	72.0384	79.7393	77.0806	98.2544	84.512	92.4378	79.234	93.4486	84.0274	77.8788	96.0587	68.4219	91.0789	85.8944	67.3653	103.779	73.7054	103.101	82.738	80.8921	86.4847	85.7477	84.145	75.0201	68.3703	81.4812	85.7493	96.6188	56.2072	79.8799	87.0498	82.9212	88.0087	96.2376	61.1192	100.095	75.6307	96.8087
	FP+HR Average Safety Index	0.244704	0.017934	0.157253	0.793086	0.241375	0.077712	0.160244	0.138491	0.075855	0.098133	0.39576	0.14904	0.087918	0.108861	0.16967	0.151865	0.397418	0.152202	0.123661	0.118159	0.316274	0.087371	0.20431	0.025042	0.640445	0	0.008374	0.119963	0.433756	0.24507	0.101207	0.368109	0.365918	0.399894	0.248193	0.564724	0.481635	0.413861	0.195027	0.413484	0.17231	0.301101	0.426103	0.473996	0.429553	0.181788	0.094419	0.447381
	FP+HR Average ATCP (s)	24.5561	21.3499	24.0578	24.5733	19.6265	22.1158	21.3841	22.7771	21.7733	21.734	20.8694	20.6646	21.0111	20.5653	21.3961	21.6218	21.0116	21.9064	22.2658	21.787	21.526	21.7168	21.1433	21.0759	40.4901	30.143	34.65	20.05	21.4999	18.891	19.325	24.4688	23.2779	29.1214	17.1498	17.7456	17.2729	20.2721	23.9624	24.8573	17.4091	18.4138	25.5938	25.8357	17.45	26.4063	33.1082	16.5051
Scales obtained by merging two rates	Pre Nervousness	3.5	5	4.5	5	4	5	3.5	5	4.5	4	5	5	5	5	5	4.5	5	4.5	3	5	4.5	5	3.5	4.5	5	5	5	2	4.5	4.5	4	3.5	4	5	4.5	3.5	5	4.5	5	5	5	5	2.5	4.5	4	4.5	4	5
	MPC Perceived Safety DS	5	5	3.5	4.5	5	4.5	3	5	5	5	3	5	3.5	2.5	5	5	5	5	4	5	5	3	3	5	5	4.5	4.5	2	4	4.5	3.5	3.5	4.5	5	4	5	5	4	3.5	4	4.5	3.5	3.5	4	4	5	5	5
	MPC-HR Perceived Safety DS	5	5	5	3.5	4	4.5	2.5	5	5	3.5	3.5	5	4.5	4	5	4	5	5	2	5	5	3	4.5	2	5	4	5	1.5	3	3.5	4	4	5	3.5	4.5	4.5	5	3	2.5	5	5	4.5	4	4.5	3.5	4.5	3.5	4.5
	FP Perceived Safety DS	5	5	5	4	2	4.5	2.5	5	5	5	3.5	5	5	5	5	4.5	5	5	4.5	5	5	3.5	4.5	5	5	3.5	4.5	3	4.5	3.5	4.5	4	5	3.5	3.5	4	3.5	5	5	4.5	4.5	4.5	5	4	3	4.5	4.5	2
	FP-HR Perceived Safety DS	5	4.5	5	4.5	5	4.5	2	4.5	5	4.5	3	5	4.5	3	4.5	4.5	5	5	4	5	5	3	4.5	2.5	5	4.5	4.5	1	2.5	3	5	4	5	3.5	4.5	4.5	5	4	2	4.5	4.5	4.5	4.5	2	5	4	2	4
	MPC Nervousness	5	4.5	4	4.5	4.5	5	3	5	5	5	3.5	5	1.5	3.5	5	5	5	5	4	5	4.5	4.5	4	5	5	5	5	3	5	5	2.5	4	4.5	5	4.5	4	5	4	3.5	4.5	5	3.5	4	5	3	5	5	5
	MPC-HR Nervousness	4.5	4.5	5	4	4.5	5	2.5	5	5	5	4.5	5	5	3	5	4.5	5	5	2	5	4.5	4.5	4.5	3	5	5	5	2.5	4.5	3	3.5	4	5	4.5	4.5	4.5	5	4	2.5	5	5	5	4	5	3	5	3.5	5
	FP Nervousness	5	5	5	4.5	5	5	3	5	5	5	4.5	5	5	5	4.5	5	5	5	4	5	5	5	4.5	5	5	5	5	1.5	5	3	4.5	4.5	5	4	3.5	4.5	4.5	4.5	4	5	5	5	4	5	2.5	5	5	5
	FP-HR Nervousness	5	4.5	5	4	5	5	3.5	5	5	5	4.5	5	5	3	4.5	4.5	5	5	4	5	5	4.5	4.5	3	5	5	5	1	4.5	2.5	5	4.5	5	3.5	5	5	5	3.5	3	5	5	3.5	4	2.5	4.5	5	3.5	5
Table S1. Data obtained for each of the 48 participants to the experiments.

## Sheet: Table S2
	Term used in the data report	Explanation
Pre-Experiment	Pre Experience with Robots	Answer to the question "Have you ever worked/interacted with a robot?" with the options: 1-"never", 2-"once or twice", 3-"often", 4-"I work with robots".
	Pre Nervous Interacting	Answer to the statement "I would feel nervous interacting with a robot" with the options: from 1-"not nervous" to 5-"very nervous".
	Pre Nervous Sitting	Answer to the statement "I would feel nervous just sitting in front of a robot" with the options: from 1-"not nervous" to 5-"very nervous".
Post-Experiment	(Algorithm Name) Order	Order of execution of the algorithm during the experiment, from 1-first to 4-fourth.
	(Algorithm Name) Nervous Interacting	Answer to the statement "I felt nervous while interacting with the robot" with the answers: from 1-"not nervous" to 5-"very nervous".
	(Algorithm Name) Nervous sitting	Answer to the statement "I felt nervous sitting in front of the robot " with the answers: from 1-"not nervous" to 5-"very nervous".
	(Algorithm Name) Anxious-Relaxed	Answer to the statement "Please rate your emotional state on these scales" with the answers: from 1-"Anxious" to 5-"Relaxed".
	(Algorithm Name) Calm-Stressed	Answer to the statement "Please rate your emotional state on these scales" with the answers: from 1-"Stressed" to 5-"Calm".
	(Algorithm Name) Rating Place	Answer to the statement "Sort four experiments (1-4) from the one in which you felt THE SAFEST to the one in which you felt THE LEAST SAFE" with the answers: from 1-"THE SAFEST" to 4-"THE LEAST SAFE".
	(Algorithm Name) Average HR (bpm)	Average heart rate measnrement from E4 wristband of each participant during one algorithm execution (4 minutes) in bpm.
	(Algorithm Name) Average Safety Index	Average sigma value - defined as described in the paper in equation (4) - obtained for each participant during one algorithm execution (4 minutes).
	(Algorithm Name) Average ATCP (s)	ATCP (s) is the average task completion time of the robot, inversely proportional to its productivity.
Scales obtained by merging two rates	Pre Nervousness	Obtained by averaging the answers from Pre Nervous Interacting and Pre Nervous sitting
	(Algorithm Name) Perceived Safety DS	Obtained by averaging the answers from (Algorithm Name) Anxious-Relaxed and (Algorithm Name) Calm-Stressed
	(Algorithm Name) Nervousness	Obtained by averaging the answers from (Algorithm Name) Nervous Interacting and (Algorithm Name) Nervous sitting
Table S2. Explanation of the terminology in Table S1.
